# Supplementary material for: Faster nitrogen cycling and more fungal and root biomass in cold ecosystems under experimental warming: a meta‐analysis
Source: Ecology. 2019 Dec 31;101(2):e02938. doi: 10.1002/ecy.2938 (PMC7027553; doi:10.1002/ecy.2938)
Supplement: Supplementary file 2 — DataS1 [file ECY-101-e02938-s002.zip]

Archive with 3 entries (2 files):
- raw_data.csv
- __MACOSX/
- __MACOSX/._raw_data.csv
